# Supplementary material for: Non-Covalent Cross-Linking Hydrogel: A New Method for Visceral Hemostasis
Source: Gels. 2024 May 10;10(5):326. doi: 10.3390/gels10050326 (PMC11121205; doi:10.3390/gels10050326)
Supplement: Supplementary file 1 [file gels-10-00326-s001.zip]

Archive with 1 entries (1 files):
- gels-2945949-supplementary.pdf
